# Supplementary material for: Effects of Dietary and Probiotic Interventions in Patients with Metabolic Syndrome and Obstructive Sleep Apnea
Source: Clin Pract. 2025 Aug 29;15(9):159. doi: 10.3390/clinpract15090159 (PMC12468276; doi:10.3390/clinpract15090159)
Supplement: Supplementary file 1 [file clinpract-15-00159-s001.zip]

Archive with 1 entries (1 files):
- clinpract-3678351-supplementary.pdf
